# Supplementary material for: GVES: machine learning model for identification of prognostic genes with a small dataset
Source: Sci Rep. 2021 Jan 11;11:439. doi: 10.1038/s41598-020-79889-5 (PMC7801384; doi:10.1038/s41598-020-79889-5)
Supplement: Supplementary file 1 — Supplementary information. [file 41598_2020_79889_MOESM1_ESM.xlsx]

## Sheet: cover
GVES: Machine learning model for identification of prognostci genes with small dataset
Soohyun Ko1, Jonghwan Choi2, and Jaegyoon Ahn1*
1. Department of Computer Science & Engineering, Incheon National University, South Korea
2. Department of Computer Science, Yonsei University, Seoul, Republic of Korea
Supplementary Tables
No.	Title
Table S1	Optimal hyper-parameters of comparator methods (10-fold cross validation results)
Table S2	Lists of biomarkers for all cancer
Table S3	Complete lists of enriched GO terms and KEGG pathways in PAAD
Table S4	10-fold cross validation results for each cancer type (AUC, accuracy, sensitivity, specificity)

## Sheet: Table S1
Table S1. Optimal hyper-parameters of comparator methods (10-fold cross validation results)
	CPR						G2Vec**			Wu&Stein***				WGCNA***			GEDFN***			GVES
	Parameter name				ROC_AUC		Parameter name	ROC_AUC		Parameter name		ROC_AUC		Parameter name	ROC_AUC		Parameter name	ROC_AUC		Parameter name					ROC_AUC
	dampingFactor	numBiomarker	k	n_estimator*			n_estimator*			inflation	n_estimator*			n_estimator*			Regurlazation			r	n	v	k	n_estimator*
BRCA	0.7	90	2	70	0.6261		50	0.6498		3	50	0.62048		30	0.52724		drop out	0.4948		20	150	10	4	50	0.6945
PAAD	0.7	70	2	100	0.751		10	0.65		3	70	0.65832		70	0.63333		L2	0.6708					3	50	0.7708
STAD	0.9	90	2	10	0.5583		100	0.5958		4	10	0.56659		50	0.50831		drop out	0.6331					2	30	0.75
LIHC	0.7	90	2	50	0.632		30	0.6533		5	50	0.58606		70	0.6409		L2	0.5298					2	50	0.6489
LUAD	0.9	50	2	30	0.6298		30	0.5901		4	30	0.59775		30	0.59748		L2	0.5487					3	50	0.6679
KIRC	0.5	50	2	50	0.7151		70	0.699		3	30	0.69431		70	0.6644		default	0.5864					2	30	0.7354
* n_estimator : the number of trees in Random Forest
** n (the number of genes) and v (the size of vector) are set same as GVES
*** all other parameters are set as default (For WGCNA, optimal parameters were set by XXXX function provided by WGCNA package)

## Sheet: Table S2
Table S2. Lists of biomarkers
BRCA		PAAD		STAD		LIHC		LUAD		KIRC
Biomarkers(150)	Oncogene	Biomarkers(150)	Oncogene	Biomarkers(150)	Oncogene	Biomarkers(150)	Oncogene	Biomarkers(150)	Oncogene	Biomarkers(150)	Oncogene
ABL2		AGTR1		AASDHPPT		ABLIM3		ABHD14B		ABCD1
ACTR5		ANAPC5		ABI1		ABT1		ABL1		ACAA2
AFF4	Oncogene	ANXA2P2		ACE		ADAT1		ABLIM1		ADGRF5
AKT1S1		AP2A2		ACVRL1		ADH4		ACY1		AGAP3
AMOTL2		APLP2		AGPAT2		ADK		ALDH18A1		ANAPC4
ANO6		ARF6		AMFR		AGGF1		ANP32B		AP2S1
ARAF		ARHGAP32		ANXA2		AHSA1		APBB1		APBA3
ARHGAP29		ARHGDIB		ARHGAP4		ALDH2		ARHGAP11A		ARRB2
ARHGEF18		ARHGEF11		ATF1		ANAPC5		ARHGAP19		ATL3
ARID5B		ATG16L2		ATG7		AP4B1		ARNTL2		ATP2A1
ARPC5L		BAG4		ATP1B1		AQP7		ASAP1		ATP5G2
ASNA1		BFSP2		ATP8B4		ARCN1		ATG10		BCL2L2
ASPSCR1		CAB39		ATXN1		ARF4		ATP6V0D1		BRWD1
ATP6V1B2		CACNA1H		AVEN		ARL5A		AURKB		CARS2
AZIN1		CAMKK1		B9D2		ASB14		C1QC		CASP9
BBC3		CASP7		BATF		ATP6V0E1		CBY1		CCM2
BBS4		CCAR2		BNIP2		BCL6		CDC37		CCNH
BCKDK		CCNE2		C1QBP		BGN		CDC37L1		CCNT1
BCL11A		CD59		CHKB		BRD8		CDCA8		CD63
BIRC6		CD74		CLCN3		CALR		CHD6		CDKL1
CAPNS1		CDCA5		CLCN6		CARHSP1		CHST12		CEP192
CASP10		CDH1		CNTNAP2		CASC3		CLK1		CHD3
CBFB	Oncogene	CDK5RAP3		COL18A1		CBS		COMMD5		CHD8
CCT5	Oncogene	CENPH		COX20		CCAR1		COX5A		CHEK2	Oncogene
CCT7		CENPU		CSRNP2		CD2BP2		CRK		CLDN20
CD47		CHMP4C		CUX1		CDC42BPB		CSGALNACT2		CNDP2
CDC42		CKS2		DEF8		CELSR3		CTU1		COPZ1
CENPO		CLNS1A		DPM1		CHMP4C		CYTH3		CSNK1E
CHD2		CSRNP1		DR1		COMMD10		DDX1		CTDNEP1
CHD6		DCUN1D2		DVL2		CRB3		DEAF1		DBF4B
CLDN15		DDIT4		DYNLT1		CRMP1		DPH1		DBNL
CNOT8		DDX19B		EHMT2		CTU2		DTL		DDX51
COX14		DDX56		EIF1AY		CYP2C8		EIF2S1		DDX56
CSNK2A3		DEDD2		EIF2AK4		DDX6		EIF4G1	Oncogene	DHX15	Oncogene
CTCF	Oncogene	DIAPH1		EIF3I		DENND1A		ELMO3		DIP2A
CUL5		DUSP6		ELAVL1		DIDO1		F8		DLC1
DDX6		E2F1		EMC1		DLG1		FMR1	Oncogene	DMTF1
DYNC1H1		E2F6		EMC3		DNAJB11		FOSL2		DNAJC27
DYNC1LI2		EIF4B		EP400		DNAJC5		FXN		DOCK8
E2F8		EPM2A		EPB41L5		DPH1		GALNT14		DRAM2
EARS2		ERCC6L		ERCC4		ESD		GAPDH		EHD3
EDNRA		EXO1		ERF		GPBP1		GBE1		ELMO2
EGLN1		FHL1		ESRRA		GRPEL2		GGA2		ENPEP
EIF3C		FKBP1A		EYA3		GSS		GLUD1		EP400
EIF4E3		GAB1		FAM13A		GTF2F2		GPR55		EPN1
EPB41L3		GAPDHS		FANCE		GTF2H5		GRHL3		ETV3
ERCC4		GLI1		FBXO33		HDAC1		GTSE1		EXOSC1
ERCC5		GNG7		FCGR3A		HMGCS2		H2AFY2		FNBP1L
ERF		HERC1		FPR3		HNRNPAB		HADHB		FUBP3
EXOC6		HLX		FYN		HNRNPC		HDAC10		FXYD5
EXOSC9		HNRNPC		G6PC3		HNRNPDL		HES4		FZD5
FAAP100		HNRNPK		GABBR1		HOOK3		HIBCH		GPR132
FBXL17		ID4		GLG1		HSP90AB4P		HLA-C		GSK3B
FBXL2		IKBKG		GLI2		IFT27		HLA-F		HIP1
FBXW4		INCENP		GNAS		INPP4B		HMGCR		HNMT
FOXA1	Oncogene	IPO7		HADHA		KBTBD6		HPS4		HNRNPDL
FUT8		KDM5C		HADHB		KDM5A		IFNAR1		IFIT5
GAA		KDM5D		HNRNPUL1		KLHL29		IFNLR1		IL6ST
GALNT3		KIF11		IL7		LIN9		KCNC4		ING3
GNAI2		KIF15		ITGAX		LONP1		KDM2B		ITSN2
GSPT1		KIF18A		KAT8		LOXL1		KIF11		JMY
GTF3C1		KIF1B		KLF5		MAGI2		KIZ		KANSL1
HELLS		MAGEH1		LAGE3		MAP1LC3B		KLF10		KAT8
HIVEP1		MAP2K1		LIMS1		MINK1		KLF6	Oncogene	KIF1B
HNRNPU		MBD3		LPIN3		MRPL39		LIG1		LDB2
HOXC10		MCF2L		LRP3		MRPS33		LTBP3		LPAR2
HSP90AB1		MCFD2		MAPRE3		NDST2		MAP2K3		MAOB
HSP90AB2P		MED23		MBD4		NDUFB5		MCM8		MAPK1
HTRA3		MED9		MCC		NDUFV2		MCMBP		MAPK6
IFNLR1		MRPL30		MRPL40		NEK9		MED26		MAPK9
INVS		MRPS10		MRPS15		NMT1		MKKS		MAT2A
IQGAP1		MRPS6		MTX2		NOA1		MKNK2		MED15
JMY		MSH6		MYCBP		PCDH18		MLYCD		METTL3
KDM3B		MSI2		NCAPG		PDSS1		MMACHC		MXI1
KDM7A		MSTN		NCAPH		PDZD11		MPP5		NARFL
KIF18A		MTHFD1		NDUFB10		PEX5		MRPL19		NFIC
KIF4A		MTIF2		NEK11		PEX7		MRPL3		NFKB2
KLF1		MYRF		NEO1		PGGT1B		NARS		NMI
KLHL10		NCAPG2		NONO		PHF20		NCAPD2		NSMCE4A
KLHL20		NCAPH		NRROS		PHF3		NDC1		NUP107
LCOR		NCOA5		NUMBL		PLD6		NFX1		NUP133
LRP3		NHLRC1		PBK		POLE2		NMI		NUP43
MED16		NLK		PDK3		POLR1A		NOL3		NXF1
MFAP1		OLA1		PDX1		POLR3H		NOP56		OFD1
MICAL1		PACS1		PDZK1		PPIP5K1		NUP153		OR2A2
MLX		PAIP1		PFKL		PRIM1		OR2A7		OR5K1
MPG		PDCL		PFN4		PTS		PACS1		PARK7
MTMR3		PDK1		PI4K2B		PTTG1		PAFAH1B2		PCBP1
NEDD8		PHKA2		PIAS1		QRFP		PCBD1		PCGF1
NEK3		PKM		PIGK		RALGAPA2		PEBP1		PDGFD
NEK9		PLCG1		PMPCA		RAPGEF6		PEX26		PELI2
OSBPL1A		PLCL2		POLL		RBM39		PGAM4		PFN1
PAF1		PPP1R12C		PPP2R3C		RIF1		PHF12		PHF12
PAFAH1B2		PPP3CA		PTGES3		ROBO3		PIAS1		PKN2
PARN		PPP3R1		PTP4A2		SAR1B		PICK1		PNKP
PEX11G		PPP4R3B		PYGO2		SBF1		PIK3C2A		POU1F1
PEX19		PRKAR2B		RAB11FIP5		SCD		PIK3CG		PPIP5K2
PLXNB1		PRKDC		RAD9A		SCN8A		PLK4		PRKACA
PNP		PRMT1		RAPGEF1		SEC31A		PPP1R13L		PRPF40B
PPP1R15B		PSMC6		RBCK1		SEC63		PRDX4		PRUNE2
QARS		PTBP1		RIN3		SERPIND1		PROX2		PTPRG
RAMP2		PTPN2		RNF13		SLC3A2		PSMC3IP		RAD9A
RASA2		PTTG2		RNF34		SMC1A		PTOV1		RBBP6
RECQL5		RAD21		RPL18A		SNRPB2		PTPRO		RGL1
RHBDD3		RAPH1		RPL36		SORL1		RAB35		RHOB
RIPK3		REM2		SF3B1	Oncogene	SP1		RABEP1		RHPN2
RLIM		RHOBTB1		SKP1		SPC25		RAD54L		RNF19B
RPGRIP1L		RMI2		SLC16A1		SPCS3		RASA2		RNPC3
RPS25		RND2		SNAPC1		SPEN		RBM4B		RPLP1
SART1		RNF152		SNRPD3		SPN		RCOR1		RRAS
SAV1		RRAGD		SNX17		SPRY4		RNF5		SATB1
SEH1L		RRM2		SOX18		SPTAN1		RPS25		SLC33A1
SETD7		RYK		SPTLC1		SPTBN1		SAP30L		SMG8
SETX		S1PR2		SRMS		SRCIN1		SCLT1		SNX9
SLC27A1		SEMA3C		SRRM2		SRGAP3		SENP2		SOCS3
SMARCA5		SEMA3G		TAX1BP1		SRPRB		SGSH		SORBS2
SMARCC2		SEMA4B		TCP1		SRSF7		SOCS7		SRSF11
SMG7		SHC2		TGFB1		SRXN1		SRSF8		STAG2
SNRPC		SHCBP1		TMEM204		SUCLG2		SSB		TACC3
SPEN		SIRT4		TOR1A		SUPT3H		ST3GAL2		TAF10
STIM2		SNPH		TRADD		SUV39H2		STK10		TBXA2R
STT3A		SNRNP35		TRAPPC2L		TCTN1		SUMO4		TDG
SYTL4		SORBS2		TRIO		TICAM1		TCF7		TEAD4
TAF3		SP4		TRPC3		TRA2B		TCP1		TIMELESS
TDRKH		SRRT		UBE2F		TRAPPC8		TIMM10B		TNFRSF10D
THOC5		SSRP1		UBE3C		TRIM56		TIMM22		TNRC6A
TICAM2		STK38L		UCHL3		TULP3		TNNC1		TRIM27
TNFRSF10B		SUN2		UGT8		UBE2F		TRIM5		TRIM32
TOR1AIP2		TAGLN		USP39		UFSP2		TRIP11		TRIP11
TRIM33		TNKS2		VEGFB		USP6NL		TSEN2		TRIP12
TRPM4		TUBGCP6		VHL		UTF1		UBB		TUBB6
TTLL5		UBE2K		VPS11		VCL		UBQLN4		TUBGCP4
TYRO3		UGCG		VWA1		WNT1		USP6NL		TUT1
VPS25		UHRF1		WTAP		YES1		VAMP1		UBE2O
WDR36		UTY		WWP1		ZBTB5		VAMP2		UBXN11
XPA		VASP		ZBTB22		ZC3HC1		VAV1		UNC119B
XRCC1		VGLL1		ZFR		ZEB1		WDR3		UPF3A
ZBTB14		VPS18		ZFYVE9		ZKSCAN7		WDR4		USF2
ZBTB22		VRK2		ZMIZ1		ZMYM5		XPA		USP27X
ZBTB33		WNT7B		ZNF137P		ZNF41		YWHAB		WARS2
ZFP69B		ZNF146		ZNF143		ZNF516		ZNF19		ZBTB37
ZNF117		ZNF217		ZNF429		ZNF582		ZNF326		ZKSCAN8
ZNF224		ZNF417		ZNF490		ZNF607		ZNF347		ZNF117
ZNF391		ZNF446		ZNF502		ZNF672		ZNF426		ZNF19
ZNF429		ZNF470		ZNF529		ZNF76		ZNF525		ZNF347
ZNF43		ZNF546		ZNF546		ZNF808		ZNF594		ZNF529
ZNF490		ZNF740		ZNF573		ZNF816		ZNF799		ZNF653
ZNF638		ZNF793		ZNF592		ZNF92		ZNF816		ZNF671
ZNF791		ZRANB1		ZNF813		ZNRD1		ZNF827		ZNF75D
ZNF91		ZWINT		ZNF846		ZSCAN29		ZWINT		ZNF816

## Sheet: Table S3
Table S3. Complete lists of enriched GO terms and KEGG pathways in PAAD
PAAD
Category	Term	Count	Genes	PValue
GOTERM_BP_DIRECT	GO:0007062~sister chromatid cohesion	8	RAD21, INCENP, ZWINT, KIF18A, CENPU, CDCA5, CENPH, ERCC6L	3.50367e-05
GOTERM_BP_DIRECT	GO:0051301~cell division	11	CCNE2, NCAPH, RAD21, KIF11, ANAPC5, NCAPG2, ZWINT, CKS2, ARF6, CDCA5, ERCC6L	0.001091
GOTERM_BP_DIRECT	GO:0048843~negative regulation of axon extension involved in axon guidance	4	SEMA3G, RYK, SEMA4B, SEMA3C	0.0015033
GOTERM_BP_DIRECT	GO:0000187~activation of MAPK activity	6	S1PR2, MAP2K1, IKBKG, SHC2, CD74, DUSP6	0.0025706
GOTERM_BP_DIRECT	GO:0008283~cell proliferation	10	PDK1, SRRT, UHRF1, KIF15, GAB1, CKS2, PRKDC, CDK5RAP3, CD74, DDIT4	0.00519415
GOTERM_BP_DIRECT	GO:0007018~microtubule-based movement	5	AP2A2, KIF11, KIF1B, KIF15, KIF18A	0.00570259
GOTERM_BP_DIRECT	GO:0007067~mitotic nuclear division	8	RAD21, KIF11, ANAPC5, NCAPG2, INCENP, KIF15, CDCA5, ERCC6L	0.00647199
GOTERM_BP_DIRECT	GO:0019886~antigen processing and presentation of exogenous peptide antigen via MHC class II	5	AP2A2, KIF11, KIF15, KIF18A, CD74	0.00889289
GOTERM_BP_DIRECT	GO:0030182~neuron differentiation	5	WNT7B, MAP2K1, RYK, SNPH, DDIT4	0.00992982
GOTERM_BP_DIRECT	GO:0000082~G1/S transition of mitotic cell cycle	5	CCNE2, RRM2, ID4, PPP3CA, CDCA5	0.0126462
GOTERM_BP_DIRECT	GO:0007507~heart development	6	MTHFD1, MAP2K1, CASP7, GAB1, PRKDC, MBD3	0.0230769
GOTERM_BP_DIRECT	GO:0010800~positive regulation of peptidyl-threonine phosphorylation	3	S1PR2, UBE2K, CAB39	0.0234481
GOTERM_BP_DIRECT	GO:0030335~positive regulation of cell migration	6	SEMA3G, DIAPH1, SUN2, SEMA4B, SEMA3C, GLI1	0.0235675
GOTERM_BP_DIRECT	GO:0035556~intracellular signal transduction	9	PLCL2, PRKAR2B, PLCG1, NLK, CAB39, STK38L, SHC2, DEDD2, MCF2L	0.0265153
GOTERM_BP_DIRECT	GO:0046627~negative regulation of insulin receptor signaling pathway	3	PTPN2, NCOA5, MSTN	0.0268144
GOTERM_BP_DIRECT	GO:0051056~regulation of small GTPase mediated signal transduction	5	ARHGAP32, RHOBTB1, MCF2L, ARHGEF11, ARHGDIB	0.0308622
GOTERM_BP_DIRECT	GO:0071526~semaphorin-plexin signaling pathway	3	SEMA3G, SEMA4B, SEMA3C	0.0340861
GOTERM_BP_DIRECT	GO:0050919~negative chemotaxis	3	SEMA3G, SEMA4B, SEMA3C	0.036011
GOTERM_BP_DIRECT	GO:0006928~movement of cell or subcellular component	4	MAP2K1, ARF6, ARHGEF11, ARHGDIB	0.0404035
GOTERM_BP_DIRECT	GO:0007080~mitotic metaphase plate congression	3	CHMP4C, KIF18A, CDCA5	0.0420288
GOTERM_BP_DIRECT	GO:0030262~apoptotic nuclear changes	2	CDK5RAP3, DEDD2	0.0433037
GOTERM_BP_DIRECT	GO:0007517~muscle organ development	4	TAGLN, FHL1, CACNA1H, MSTN	0.0439992
GOTERM_BP_DIRECT	GO:0007223~Wnt signaling pathway, calcium modulating pathway	3	NLK, PPP3R1, PPP3CA	0.0462346
GOTERM_BP_DIRECT	GO:0016032~viral process	7	PACS1, MSH6, VRK2, HNRNPK, PLCG1, IPO7, CENPU	0.0492793
GOTERM_BP_DIRECT	GO:0009411~response to UV	3	MSH6, CASP7, CCAR2	0.0528178
GOTERM_BP_DIRECT	GO:0006351~transcription, DNA-templated	25	E2F1, E2F6, GLI1, HLX, ZNF446, ZNF470, CCAR2, KDM5C, DEDD2, ZNF546, NLK, ZNF793, MBD3, UHRF1, ZNF217, NCOA5, ZNF417, MED9, IKBKG, SP4, MYRF, VGLL1, ID4, CENPU, ZNF740	0.0580864
GOTERM_BP_DIRECT	GO:0031175~neuron projection development	4	PRMT1, RYK, CDH1, HERC1	0.0584871
GOTERM_BP_DIRECT	GO:0001755~neural crest cell migration	3	SEMA3G, SEMA4B, SEMA3C	0.0597113
GOTERM_BP_DIRECT	GO:0030838~positive regulation of actin filament polymerization	3	BAG4, ARF6, VASP	0.0597113
GOTERM_BP_DIRECT	GO:0045722~positive regulation of gluconeogenesis	2	PPP4R3B, PTPN2	0.0600989
GOTERM_BP_DIRECT	GO:0022010~central nervous system myelination	2	MYRF, ID4	0.0600989
GOTERM_BP_DIRECT	GO:0034720~histone H3-K4 demethylation	2	KDM5C, KDM5D	0.0600989
GOTERM_BP_DIRECT	GO:0070307~lens fiber cell development	2	WNT7B, BFSP2	0.0600989
GOTERM_BP_DIRECT	GO:0008630~intrinsic apoptotic signaling pathway in response to DNA damage	3	E2F1, MSH6, PRKDC	0.0644692
GOTERM_BP_DIRECT	GO:0010467~gene expression	3	HNRNPK, PTBP1, HNRNPC	0.0668946
GOTERM_BP_DIRECT	GO:0009629~response to gravity	2	PKM, MSTN	0.0683864
GOTERM_BP_DIRECT	GO:0033173~calcineurin-NFAT signaling cascade	2	PPP3R1, PPP3CA	0.0683864
GOTERM_BP_DIRECT	GO:0038095~Fc-epsilon receptor signaling pathway	5	PSMC6, PLCG1, IKBKG, PPP3R1, PPP3CA	0.0724135
GOTERM_BP_DIRECT	GO:0060711~labyrinthine layer development	2	MAP2K1, GAB1	0.0766013
GOTERM_BP_DIRECT	GO:0048511~rhythmic process	3	PRKDC, CCAR2, KDM5C	0.0820528
GOTERM_BP_DIRECT	GO:0048146~positive regulation of fibroblast proliferation	3	E2F1, PRKDC, CD74	0.0820528
GOTERM_BP_DIRECT	GO:0016055~Wnt signaling pathway	5	WNT7B, RYK, ZRANB1, CCAR2, TNKS2	0.0836311
GOTERM_BP_DIRECT	GO:0016925~protein sumoylation	4	RAD21, HNRNPK, INCENP, HNRNPC	0.0846664
GOTERM_BP_DIRECT	GO:0051533~positive regulation of NFAT protein import into nucleus	2	PPP3R1, PPP3CA	0.0847443
GOTERM_BP_DIRECT	GO:0007420~brain development	5	SNPH, PRKDC, CDK5RAP3, MBD3, DDIT4	0.0874363
GOTERM_BP_DIRECT	GO:0006357~regulation of transcription from RNA polymerase II promoter	8	RAD21, HNRNPK, SP4, MED9, CKS2, MED23, ID4, ZNF446	0.0955275
GOTERM_BP_DIRECT	GO:1901796~regulation of signal transduction by p53 class mediator	4	EXO1, SSRP1, RMI2, MBD3	0.0966711
GOTERM_BP_DIRECT	GO:0018105~peptidyl-serine phosphorylation	4	VRK2, PRKDC, CAB39, STK38L	0.0984401
KEGG_PATHWAY	hsa05200:Pathways in cancer	13	E2F1, MSH6, MAP2K1, CDH1, GLI1, ARHGEF11, CCNE2, AGTR1, WNT7B, PLCG1, IKBKG, CKS2, GNG7	0.000690786
KEGG_PATHWAY	hsa04922:Glucagon signaling pathway	6	PPP4R3B, PHKA2, PKM, PRMT1, PPP3R1, PPP3CA	0.00364344
KEGG_PATHWAY	hsa04370:VEGF signaling pathway	5	PLCG1, MAP2K1, PPP3R1, PPP3CA, SHC2	0.00367243
KEGG_PATHWAY	hsa04114:Oocyte meiosis	6	CCNE2, ANAPC5, MAP2K1, PPP3R1, PTTG2, PPP3CA	0.00592801
KEGG_PATHWAY	hsa04110:Cell cycle	6	E2F1, CCNE2, RAD21, ANAPC5, PRKDC, PTTG2	0.00938189
KEGG_PATHWAY	hsa04660:T cell receptor signaling pathway	5	PLCG1, MAP2K1, IKBKG, PPP3R1, PPP3CA	0.0203585
KEGG_PATHWAY	hsa04150:mTOR signaling pathway	4	EIF4B, CAB39, RRAGD, DDIT4	0.0225005
KEGG_PATHWAY	hsa05214:Glioma	4	E2F1, PLCG1, MAP2K1, SHC2	0.0302505
KEGG_PATHWAY	hsa04014:Ras signaling pathway	7	PLCG1, MAP2K1, GAB1, IKBKG, ARF6, SHC2, GNG7	0.0303362
KEGG_PATHWAY	hsa04662:B cell receptor signaling pathway	4	MAP2K1, IKBKG, PPP3R1, PPP3CA	0.0352341
KEGG_PATHWAY	hsa04722:Neurotrophin signaling pathway	5	PLCG1, MAP2K1, GAB1, SHC2, ARHGDIB	0.0365387
KEGG_PATHWAY	hsa04650:Natural killer cell mediated cytotoxicity	5	PLCG1, MAP2K1, PPP3R1, PPP3CA, SHC2	0.0384714
KEGG_PATHWAY	hsa04020:Calcium signaling pathway	6	PHKA2, AGTR1, PLCG1, PPP3R1, CACNA1H, PPP3CA	0.0388975
KEGG_PATHWAY	hsa05220:Chronic myeloid leukemia	4	E2F1, MAP2K1, IKBKG, SHC2	0.0392337
KEGG_PATHWAY	hsa04360:Axon guidance	5	SEMA3G, PPP3R1, SEMA4B, SEMA3C, PPP3CA	0.0435569
KEGG_PATHWAY	hsa04010:MAPK signaling pathway	7	MAP2K1, NLK, IKBKG, PPP3R1, CACNA1H, PPP3CA, DUSP6	0.0483474
KEGG_PATHWAY	hsa05166:HTLV-I infection	7	E2F1, WNT7B, ANAPC5, IKBKG, PPP3R1, PTTG2, PPP3CA	0.0491193
KEGG_PATHWAY	hsa04120:Ubiquitin mediated proteolysis	5	ANAPC5, UBE2K, RHOBTB1, NHLRC1, HERC1	0.0548155
KEGG_PATHWAY	hsa04666:Fc gamma R-mediated phagocytosis	4	PLCG1, MAP2K1, ARF6, VASP	0.057417
KEGG_PATHWAY	hsa05205:Proteoglycans in cancer	6	EIF4B, WNT7B, PLCG1, MAP2K1, GAB1, PPP1R12C	0.057708
KEGG_PATHWAY	hsa05222:Small cell lung cancer	4	E2F1, CCNE2, IKBKG, CKS2	0.0590854
KEGG_PATHWAY	hsa04012:ErbB signaling pathway	4	PLCG1, MAP2K1, GAB1, SHC2	0.0624907
KEGG_PATHWAY	hsa05215:Prostate cancer	4	E2F1, CCNE2, MAP2K1, IKBKG	0.0642272
KEGG_PATHWAY	hsa05219:Bladder cancer	3	E2F1, MAP2K1, CDH1	0.0681978
KEGG_PATHWAY	hsa04921:Oxytocin signaling pathway	5	MAP2K1, PPP1R12C, PPP3R1, PPP3CA, CAMKK1	0.0715944
KEGG_PATHWAY	hsa05206:MicroRNAs in cancer	7	E2F1, CCNE2, HNRNPK, PLCG1, MAP2K1, CDCA5, DDIT4	0.0779073
KEGG_PATHWAY	hsa04022:cGMP-PKG signaling pathway	5	AGTR1, MAP2K1, PPP3R1, PPP3CA, VASP	0.0830916

## Sheet: Table S4
Table S4. 10-fold cross validation results for each cancer type (AUC, accuracy, sensitivity, specificity)
	CPR				G2Vec				Wu&Stein				WGCNA				GEDFN				GVES
	AUC	Accuracy	Sensitivity	Specificity	AUC	Accuracy	Sensitivity	Specificity	AUC	Accuracy	Sensitivity	Specificity	AUC	Accuracy	Sensitivity	Specificity	AUC	Accuracy	Sensitivity	Specificity	AUC	Accuracy	Sensitivity	Specificity
BRCA	0.6261	0.5774	0.3704	0.7177	0.6498	0.5725	0.3704	0.7044	0.62048	0.5841	0.3896	0.74	0.52724	0.5395	0.2265	0.7544	0.4948	0.5587	0.016	1	0.6945	0.6187	0.4182	0.7788
PAAD	0.751	0.605	0.7333	0.45	0.65	0.585	0.6166	0.55	0.65832	0.565	0.4833	0.65	0.63333	0.575	0.75	0.4	0.6708	0.63	0.5666	0.55	0.7708	0.6901	0.7666	0.6
STAD	0.5583	0.7066	0.25	0.9332	0.5958	0.6916	0.25	0.9333	0.56659	0.6166	0.05	0.9	0.50831	0.6133	0.05	0.9166	0.6331	0.6116	0.25	0.85	0.75	0.7316	0.35	0.9333
LIHC	0.632	0.6178	0.45	0.7401	0.6533	0.6285	0.4066	0.7928	0.58606	0.5845	0.3466	0.7607	0.6409	0.6261	0.46	0.75	0.5298	0.5476	0.1066	0.9339	0.6489	0.6548	0.4733	0.7892
LUAD	0.6298	0.588	0.5399	0.63	0.5901	0.5845	0.5566	0.61	0.59775	0.5519	0.4933	0.6133	0.59748	0.5271	0.4733	0.5833	0.5487	0.5537	0.093	0.8666	0.6679	0.6354	0.59	0.6866
KIRC	0.7151	0.6478	0.4549	0.7904	0.699	0.6621	0.4549	0.8119	0.69431	0.6578	0.43	0.8238	0.6644	0.5962	0.43	0.719	0.5864	0.5815	0.08	0.9404	0.7354	0.7062	0.545	0.8261
